# Supplementary material for: Synthesis, Characterization, and Evaluation of the Cobalt–Carbon Bond Strength of (PNNP)CoIII-R Complexes
Source: Organometallics. 2026 Apr 2;45(7):845–59. doi: 10.1021/acs.organomet.6c00008 (PMC13081110; doi:10.1021/acs.organomet.6c00008)
Supplement: Supplementary file 2 [file om6c00008_si_002.xyz]

4
Methyl Radical
  C   -1.87864021473977      3.80211774391329     -0.13843480320487
  H   -1.36808149706888      3.98289782710399      0.79966148706427
  H   -1.36809370950485      3.98181942538524     -1.07679605816426
  H   -2.89970941868651      3.44032997359747     -0.13888833569514
13  
Butyl Radical
  C   -4.38134776302008      0.81531114586165     -0.21112367984651
  H   -4.02395347692417     -0.22000096839221     -0.17569022596398
  H   -4.09467525463973      1.23815755163360     -1.17966080680935
  H   -5.47589806807471      0.79258063784808     -0.16341593745362
  C   -3.80051591070064      1.63403535739591      0.94560724701683
  H   -2.70680241386005      1.66374166086555      0.87351832919026
  H   -4.14873950063866      2.67195712058648      0.88394290933587
  C   -4.19788631153422      1.05152212412578      2.32949433576315
  H   -3.84701725327971      0.01168598217172      2.37035599290957
  H   -5.29453566381223      1.02437005089007      2.38097825436489
  C   -3.64740632016323      1.82691073905737      3.47640887741084
  H   -2.64335790486157      1.63715714142472      3.84522478995303
  H   -4.16548942849100      2.70384930653127      3.85413915412903
14
Benzyl Radical
  C   -2.26230299914625      1.62580062451863     -0.04624660326434
  C   -0.84259191463672      1.54075410522009      0.06626394004501
  C   -0.11505834496859      2.76647520508419      0.12836685037280
  C   -0.76729669953061      3.98785603416905      0.08076899271384
  C   -2.16457141849525      4.04421239611875     -0.03019976568808
  C   -2.90315152067355      2.85324427720646     -0.09282091337621
  H   -2.83838445123972      0.70555597905024     -0.09503798716959
  H   0.96760240469441      2.72736981857341      0.21455705552019
  H   -0.19251161277022      4.90831140821480      0.12966293190187
  H   -2.67129512169640      5.00346310679503     -0.06730447854809
  H   -3.98531256189701      2.89330368449288     -0.17863741938803
  C   -0.18598900969497      0.29737420304751      0.11393739290644
  H   0.89416682848835      0.23940430810528      0.19967081599165
  H   -0.74579374843346     -0.63093622059634      0.06625893798254
75
(PNCH2CH2NP)Co (1)
  Co  7.89437850667716      6.18182806660882     11.18922046917429
  P   6.33926344952162      7.65856126151719     10.90780874116859
  P   6.74045367538267      4.38886279467306     11.54706652705966
  N   9.39692537360304      5.06798230796282     11.14153955445056
  N   9.10251922999446      7.60984621612948     11.13375483971175
  C   5.81111554248901      6.65046027896271      8.39147627244392
  H   6.71428189768763      6.07483725419468      8.57653740942453
  C   10.67231697540812      5.76948612317878     11.30762803475403
  H   11.47428122133050      5.29967712838914     10.72166934006332
  H   10.97859233431453      5.73502825577472     12.36576315927884
  C   6.11493552617693      3.14114218001494      9.12753628877132
  H   7.16782257711059      2.87619414596442      9.10283617117556
  C   5.13764029834124      7.97324639117523     12.24482441815682
  C   4.23496970547282      4.14340575305000     10.26908513814203
  H   3.82108363016869      4.65176818021291     11.13287349741038
  C   9.60825568656687      9.98314761360723     10.63036307794305
  H   10.68041025066193      9.82071769345488     10.65354224633404
  C   3.89199388725165      7.33116781122525     12.27069034542890
  H   3.57880129024722      6.73188227994310     11.42297774117866
  C   5.52500239617521      8.75352811413266     13.34444560583391
  H   6.48836767632211      9.25475700633832     13.33255009459486
  C   8.72005012138563      8.90040360716708     10.84561364215048
  C   9.34190159981323      3.72694076554418     11.44787932539179
  C   8.05564897697340      3.14281730684343     11.63054739037852
  C   5.59563857671609      3.80707415129278     10.24746527869608
  C   10.48630642656810      7.21573106595486     10.85856124240306
  H   11.20528700121222      7.86150513000277     11.38119691450348
  H   10.68963095597086      7.30875305377205      9.77932940698884
  C   5.78724314892197      4.27854575084997     13.09873210273255
  C   5.34232354694439      7.51812337591877      9.38647783274096
  C   5.12112365712347      6.51697329156556      7.18889894550254
  H   5.48768280741102      5.83423026273155      6.42901551862284
  C   7.32460895928758      9.17368358105032     10.76006624089359
  C   3.44325988598366      8.23946452275788     14.46507652505822
  H   2.78904855107477      8.34063877431213     15.32569202248223
  C   3.40941705591063      3.82126368876111      9.19356020313125
  H   2.35752148758091      4.08943295936299      9.22368320420847
  C   4.17000279231129      8.25408629577697      9.16223927319793
  H   3.79687726945850      8.92720183456343      9.92793673813311
  C   3.47733564252035      8.11508031274825      7.96012784580853
  H   2.56782273472514      8.68481794943282      7.79357001711827
  C   3.04982630642611      7.46464424851188     13.37303259866641
  H   2.08822012462515      6.96016922405078     13.37984969774646
  C   10.29598770453588      1.52162456946221     11.85084673282874
  H   11.17610087571161      0.89135394091443     11.94977339562701
  C   3.95062912361382      7.24644465540224      6.97343898566807
  H   3.40515467293819      7.13686065590775      6.04080663217376
  C   10.46769018643911      2.87885948390720     11.59110601922808
  H   11.46916099804629      3.28306969479191     11.49122894567694
  C   4.68133333647646      8.88534684717491     14.44624712203747
  H   4.99147719779097      9.49355903695734     15.29085377229942
  C   6.84614562669735     10.46083424112168     10.52868784209667
  H   5.77442741975844     10.63244942866202     10.46970838191770
  C   7.90287217176457      1.78296209424659     11.88815401908335
  H   6.90620340082264      1.37022714764957     12.02131017645770
  C   4.83107647032350      3.28095512702810     13.33755553709886
  H   4.61118311231581      2.54513746600612     12.57030481171467
  C   5.28765781004136      2.82059204530611      8.05240497740672
  H   5.70097458165580      2.30364642488820      7.19134320424100
  C   9.02313671249265      0.95497967589559     11.99280308105515
  H   8.90912510664978     -0.10438972368994     12.19806083376234
  C   6.05660690802121      5.22541662346678     14.09555417025273
  H   6.78992016011606      6.00341259716287     13.90077036773914
  C   3.93378093294037      3.16161493238764      8.08112666678447
  H   3.29135736122758      2.91471085911931      7.24135047219467
  C   9.11204788010142     11.26343790368948     10.39898569884032
  H   9.81529243331783     12.07783717377204     10.24453706156863
  C   4.15130283054824      3.24065306079838     14.55411913793310
  H   3.40826873995926      2.46857478876031     14.73103752748557
  C   7.73645321286101     11.52297258356969     10.35442415148402
  H   7.36880040974191     12.52702527040560     10.16985217536424
  C   5.37967938700986      5.18106123019609     15.31252651886946
  H   5.58869495139458      5.92633766325487     16.07340042271989
  C   4.42291496261755      4.19071342855303     15.54167830193505
  H   3.88675456221998      4.16060806374964     16.48556591739975
79
(PNCH2CH2NP)Co-CH3 (1-CH3)
  Co  0.09016810842888      3.77347027100164     11.36876890493653
  P   0.34183297989756      5.65234767210168     12.43611765129597
  P   1.55691618450393      3.87011981284853      9.82089554289006
  N   -0.44918241019384      2.18632202358295     10.49570334593128
  N   -1.63277272231304      3.75472909389192     12.09271644908523
  C   -2.16622358850689      4.77721277854963     12.83818961402920
  C   0.42990399811214      1.46109248328118      9.73899693802602
  C   -3.50347201535787      4.84316633316065     13.29825119909869
  H   -4.19462403679839      4.03570847913294     13.08198601680399
  C   0.68644722115428      7.18319409188941     11.49467066590117
  C   2.54342200548774      1.51760823712697      8.47729384389048
  H   3.41488533413276      2.07162510110840      8.13803237372101
  C   2.37732199233178      0.17819838080730      8.11477363733657
  H   3.11749777555227     -0.32138655557640      7.49842494573877
  C   -0.02534748058001      7.35966574327284     10.29803686854482
  H   -0.76808313585566      6.62386620588915     10.00862858297021
  C   -3.94257991692360      5.95340464723030     14.01657334953567
  H   -4.97546063229968      5.98393725542379     14.35399767462312
  C   3.24643683109817      4.46654755063836     10.10049684187987
  C   0.22459868231375      8.45725411950032      9.47980491939914
  H   -0.32392393123984      8.57052881102745      8.54967038834780
  C   1.52506365463067      5.69309958250877     13.82467664535899
  C   4.21636757982123      3.60370662982029     10.63316321963782
  H   3.98802420972221      2.54963524661173     10.75186115666858
  C   1.24370368669289     -0.51065786558754      8.56624316013007
  H   1.11112337689877     -1.55528024712932      8.29638118214435
  C   5.46322876834122      4.09853527902371     11.01422502129581
  H   6.20606290163717      3.42273621301789     11.42707326414680
  C   -1.76920987796555      6.97877203350368     13.85483597004804
  H   -1.09317750057686      7.80682370635181     14.05226388268496
  C   0.28118572080005      0.10356987447762      9.36318462070717
  H   -0.58062243774883     -0.46257572299699      9.70049045240047
  C   1.59916933298130      2.14478875534052      9.28466622824513
  C   1.88319073102584      9.24353999261032     11.05160755046137
  H   2.62517452934583      9.97815969790187     11.35075887126000
  C   -2.48077095531891      2.62154601784944     11.71034979577536
  H   -3.20034752389348      2.94129372856570     10.93978830807905
  H   -3.05896117883443      2.24057222872419     12.56293562232555
  C   -1.31075588167559      5.87427776631825     13.14207795327026
  C   5.75488543989262      5.45630165928797     10.86872126193322
  H   6.72585682762334      5.83944312381035     11.16767157267003
  C   2.90242454410320      5.67203295686534     13.55026871378556
  H   3.24885717747650      5.70101925426587     12.52279722691127
  C   3.54408045799065      5.83290727754006      9.96334265979244
  H   2.79432048610911      6.51513637406407      9.57692545516341
  C   0.96450022915028      4.75001485688418      8.32608025491927
  C   -3.09202004205308      7.02754003253161     14.30398828015754
  H   -3.45510908345542      7.88737867057356     14.85726747517435
  C   1.63242752421792      8.14296172337807     11.87356779255383
  H   2.18238984385536      8.02751219987501     12.80089882054028
  C   -1.56603303589030      1.52689568146572     11.16734699849312
  H   -1.19330149071674      0.89876383025988     11.99353357040672
  H   -2.12102857093111      0.87423849342861     10.48077348344742
  C   1.09486825442173      5.62446064548786     15.15548844637257
  H   0.03315550141652      5.62129889033907     15.37913116406503
  C   1.82371224097481      5.24907654895406      7.33805676050773
  H   2.89887810033005      5.16963203901024      7.46084320615574
  C   -0.42271236578937      4.83297159264124      8.13317402200992
  H   -1.08688411111140      4.42927282625336      8.89327453586701
  C   1.18973879767960      9.39832069015207      9.85077044297905
  H   1.39584295787486     10.24893379397920      9.20803335393325
  C   3.82916002563952      5.61044203974021     14.58754173093435
  H   4.89040504501787      5.59813165127346     14.35738679831104
  C   2.02628088686451      5.55762279948118     16.19347535637103
  H   1.68022689343384      5.50765341258089     17.22167831066241
  C   1.38845606907527      2.80607689517922     12.50313291803554
  H   2.33899353812434      3.32484144791444     12.63813676241845
  H   1.55540958995579      1.82131065695065     12.05883293665915
  H   0.87644035797399      2.71358897482542     13.46647315936412
  C   3.39327738769174      5.55426182828193     15.91358004323225
  H   4.11519135484350      5.50231380473066     16.72311940524980
  C   4.79314652002154      6.32143442241172     10.34127160006532
  H   5.00927062659744      7.37998601971093     10.23349396806754
  C   1.30182419920695      5.84980245541363      6.19256182872486
  H   1.97633864395912      6.24232933761654      5.43722871422122
  C   -0.07998607600321      5.94237793249363      6.01407283447432
  H   -0.48288492950257      6.41258560138435      5.12199049360100
  C   -0.94167528141736      5.42235184886183      6.98233012010809
  H   -2.01723491347946      5.48232025730042      6.84492486303417
88
(PNCH2CH2NP)Co-Bu (1-Bu)
  Co  1.42698240623369     11.11665666777922     15.35671937157643
  P   1.93391066490828     13.13082015561164     14.76106208578470
  P   3.16672335586372     10.00014337167843     14.76333526947085
  N   -0.32374306749420     11.78678669313578     15.54212504446579
  N   0.61132066416349      9.42476091134606     15.51597003556384
  C   5.28742849397028      9.89951450095045     16.58948304008879
  H   4.67420571603046      9.19184131240151     17.13795858544573
  C   -0.92965954107200     15.94119182897331     15.82193058829532
  H   -1.06228646301428     17.01559180348901     15.89630514665393
  C   5.49348948188255     15.81091949404816     16.02053399950835
  H   6.32200109730496     16.44294050798486     16.32622140219081
  C   -1.80660260502373     13.68583769688354     16.12386695628174
  H   -2.61976232506849     13.04013903769834     16.43709500469500
  C   -0.59223614299368     13.12611447747583     15.65802242477183
  C   5.19416739241337     14.65244055529099     16.73749135958184
  H   5.79210840999840     14.37219432050310     17.59930394712609
  C   3.66684553923570     15.34231913375797     14.50606353685183
  H   3.08436805484656     15.60823332187993     13.62965246633253
  C   6.51263878704168     10.31629384496460     17.11023166530824
  H   6.84834607290489      9.92956084919289     18.06782530872711
  C   0.65097120409147     13.19441061826958     10.86310169394765
  H   -0.30669608682258     13.19685205774198     10.35077509764410
  C   3.10442098644007     13.18724172702639     12.18585257594707
  H   4.06227665365065     13.19034197286561     12.69539102517799
  C   4.13349040977087     13.83912720035053     16.34118406312689
  H   3.91710644467963     12.93337404321088     16.89246805313473
  C   4.84059057385115     10.38971939295183     15.35281403685453
  C   -0.84421811495352      9.43013921805572     15.65363543352517
  H   -1.18742809027698      8.68208592426877     16.37955914384501
  H   -1.31027262636549      9.18786770570141     14.68543269912951
  C   3.32293283329346      9.77821271831398     12.95227939322594
  C   0.27834805837747     15.40602495845333     15.36712259561977
  H   1.09718177836194     16.06537472858276     15.09324390459020
  C   4.72791680759583     16.15394218955081     14.90329376867913
  H   4.95764196804605     17.05340425172933     14.33967545389663
  C   3.06489405990786     13.16554308553479     10.79313039336875
  H   3.99230096126515     13.13880611368627     10.22896040142471
  C   0.68826637771321     13.22393344790782     12.25624979074798
  H   -0.23564527770028     13.24956740040539     12.82632451251149
  C   4.50825158789549      9.37193960789883     12.32448374423183
  H   5.41429259710799      9.23972862742953     12.90729075634727
  C   3.54310594960477      7.21790555837176     15.38757923437294
  H   4.60698952771135      7.31852439736143     15.18795132146510
  C   6.86601415303457     11.71634997192844     15.17329426119109
  H   7.47312726408730     12.42797640884522     14.62208478546080
  C   2.72431380607173      8.34299440741966     15.33362975304884
  C   1.83822015217905     13.16750369287706     10.12806282095208
  H   1.80696706233596     13.14555521769367      9.04290610640002
  C   -1.95833203712896     15.06829756158982     16.19662872610095
  H   -2.89663529163630     15.47394133969637     16.56628586891271
  C   3.35789805606176     14.17580422064604     15.22511842966422
  C   2.05453094787273     11.19713867909220     17.24315025128380
  H   1.75239689076542     10.21445166157414     17.62003553213575
  H   3.14730237352706     11.24709919866974     17.26358626129694
  C   1.91745456837438     13.22615459761030     12.93077734222953
  C   0.77906748107168      6.96933834840950     15.82130513858487
  H   -0.28818864678846      6.84181386683985     15.96696109266786
  C   0.44748571143806     14.02727242282755     15.28553780415489
  C   7.30487457582293     11.22291716893811     16.40370569457106
  H   8.25882818521868     11.54462354385569     16.81063746304356
  C   3.00086383443158      5.96585696613716     15.68566080239204
  H   3.63606600535549      5.08800721156348     15.74223772799658
  C   5.63998307696975     11.30773290888490     14.65524433568049
  H   5.29885949001653     11.70330921399329     13.70470643937538
  C   2.15662513125784      9.92538464963127     12.18719456991598
  H   1.23804713133418     10.24246248152186     12.67267515885326
  C   1.61713734247276      5.86070781998678     15.88592145470994
  H   1.18037590643490      4.88727583816796     16.09469706317456
  C   1.31717387266874      8.25837332892032     15.56916468132132
  C   -1.26619446455623     10.82369835235458     16.10910048830180
  H   -2.29570140571656     11.02768058521392     15.78803661566048
  H   -1.24473957862565     10.88978630885310     17.21039631776108
  C   3.36111304963629      9.28008640894580     10.19549590713070
  H   3.37920565481773      9.09296397736453      9.12590599228428
  C   4.52687299457598      9.13311579758907     10.95040545862141
  H   5.45145944019987      8.82519105750094     10.47063647078630
  C   2.17410674477345      9.66991104471175     10.81842706071430
  H   1.26576108922916      9.79109425299593     10.23663741281019
  C   1.44750586958442     12.31826692491439     18.06387429703554
  H   1.59102336823820     13.28755939301533     17.56799603920454
  H   0.36322555760380     12.18373258408083     18.15186044591964
  C   2.06297007252478     12.40599133570147     19.47288902330845
  H   3.14680425882565     12.55657488778772     19.37986999257415
  H   1.92586968545893     11.44729835014327     19.98950412750688
  C   1.45167877766268     13.54041589057936     20.30197541649094
  H   1.60513685823024     14.50709683990483     19.80908058259333
  H   0.37195913738412     13.39691228680284     20.42223158499122
  H   1.89859514152634     13.59418205350451     21.30056851964962
89
(PNCH2CH2NP)Co-Bn (1-Bn)
  Co  1.48496484810784     11.22769008679561     15.39302295738496
  P   2.01099046759703     13.22855751737915     14.76025214414087
  P   3.19356501792251     10.07002996066318     14.78985599551636
  N   -0.26869600138104     11.91277338589536     15.45748363347946
  N   0.64421593249671      9.54613673975948     15.57446024656074
  C   5.32398520751519     10.02416639226932     16.59363948989726
  H   4.68325043063008      9.38861246798098     17.19622997365747
  C   0.26565737407690     11.40205930600075     18.86271502770245
  H   0.15126597450389     10.32444258493663     18.77745665494081
  C   -0.83551236225809     16.06114956435340     15.82958346187282
  H   -0.95415812119468     17.13392838346481     15.94235824315268
  C   5.63807441290695     15.96745866755333     15.67247210741862
  H   6.48016253440230     16.61740854903352     15.89073790175664
  C   1.29518424559504     12.03356022441767     18.13702034639531
  C   -1.76123569507060     13.81400083747845     15.99497456296317
  H   -2.59591994557438     13.16880797018584     16.24502794179562
  C   -0.52950465971896     13.25424191229797     15.58244490485096
  C   5.47445622627737     14.77325915776733     16.37303136246312
  H   6.19155933839650     14.48115127947738     17.13375671120447
  C   3.64166053183307     15.48701920420827     14.39515756896626
  H   2.94557567556156     15.75679513166981     13.60726162538032
  C   6.57050107477436     10.42285355847095     17.07547325318560
  H   6.89691100715672     10.09454235825965     18.05774154435413
  C   -0.58399878427825     12.13155067355045     19.69128901665292
  H   -1.36553880044449     11.62015524498551     20.24675396656638
  C   0.64970684073892     13.18509567419837     10.87931330360179
  H   -0.31557199402773     13.17674472881697     10.38152654694210
  C   -0.43334638572392     13.51598692985386     19.81127348717098
  H   -1.10022692370357     14.08626768539711     20.45101857299467
  C   3.12235988880679     13.20904855773396     12.16427289260122
  H   4.08723144628787     13.22770819066348     12.66036272567980
  C   4.39236857394317     13.93920411361623     16.09141437404051
  H   4.28815536477822     13.00741451529031     16.63174445649957
  C   4.88896452108016     10.44041035240159     15.32569655465971
  C   -0.81764075207092      9.55490005842709     15.58733226006289
  H   -1.22002333332659      8.84821814612308     16.32508297012541
  H   -1.19870919478195      9.24913378300667     14.59986712960890
  C   3.29327569204716      9.78411915916927     12.98440608995705
  C   0.38380651958735     15.52616545073995     15.40762546551477
  H   1.22073555807743     16.18519535218769     15.19709839723207
  C   4.72043364473924     16.32113830834190     14.67949302908377
  H   4.84717525865613     17.24489113061090     14.12282484627704
  C   3.06218008505203     13.15231457087617     10.77305727756889
  H   3.98111990273498     13.11214970773064     10.19589814590329
  C   0.70743960195063     13.24677526316437     12.27075858930171
  H   -0.20793004816458     13.28424991810262     12.85308740355797
  C   4.44173200168993      9.28933338374901     12.35086597399034
  H   5.35082155023773      9.12858625417944     12.92160226401159
  C   3.55569015925401      7.31285937945219     15.53110489534274
  H   4.62237229958639      7.39913139782652     15.34006322538835
  C   6.97008936053157     11.65560059384519     15.03603165432083
  H   7.60478760811484     12.29449326221012     14.42954423840610
  C   2.74482693476183      8.44017873436372     15.42807931797093
  C   1.82566201156700     13.13920661495577     10.12694711596313
  H   1.77771850720327     13.09085547101296      9.04327360417000
  C   -1.89675306335932     15.19376390032511     16.11536268296764
  H   -2.84582192690302     15.60123213226834     16.45368664448263
  C   3.45884383794731     14.28910097866893     15.10869878638131
  C   2.19612381443358     11.25180557572758     17.27625150302848
  H   2.20762405592448     10.19113291677355     17.53895680101079
  H   3.20985844370849     11.64693208256670     17.25602660874013
  C   1.94661458542381     13.26451933375926     12.92531707981523
  C   0.78226287745832      7.09638358539417     15.93315332702416
  H   -0.28781195810723      6.98147567359527     16.06814088137780
  C   0.53784972473944     14.14879981174837     15.28317306245059
  C   7.39675088490109     11.23641783488748     16.29770921116560
  H   8.36812826278032     11.54312417471729     16.67381964401421
  C   2.99996301592038      6.07558944139747     15.86378622596625
  H   3.62757413914766      5.19556104834417     15.95824757760534
  C   5.72207464938810     11.26648004938771     14.55592347145358
  H   5.39045030466660     11.60560357175787     13.58033848697053
  C   2.12004216169343      9.96324883414833     12.23798017997340
  H   1.23024339800164     10.34637739734797     12.72903285194955
  C   1.61196556233035      5.98548562327026     16.04434824090768
  H   1.16581221545454      5.02148655620587     16.27578289989178
  C   1.33514247654252      8.37424704358923     15.65512584181216
  C   1.43520319244663     13.42856530093792     18.27753137820022
  H   2.22798255472847     13.93979498754331     17.74041174760955
  C   0.58186343071529     14.15931654182115     19.09935421715004
  H   0.70679114652699     15.23516072205745     19.18211369317978
  C   -1.28100187468940     10.96878697080247     15.92572658551640
  H   -2.25645582745017     11.16801876775432     15.46273290347726
  H   -1.40369010278180     11.08413214186179     17.01436910976908
  C   3.24596655348100      9.17806750401791     10.25020732211090
  H   3.23102599518039      8.94836069127455      9.18890191110512
  C   4.41836725854236      8.99693015405137     10.98765553980338
  H   5.31439920667886      8.62009265044340     10.50297136933838
  C   2.09497484105365      9.65446096257919     10.87989161451402
  H   1.18181553401413      9.80031719207111     10.31150314902806
73
(PNCHCHNP)Co (2)
  Co  1.28184727774506      4.02145272283629     11.21007141288960
  P   0.63626233826413      5.27499109888154      9.61023070620233
  N   0.63574682605488      2.57050387838172     10.17351670434231
  C   -0.35054704821791      4.31274726671211      7.08823011867423
  H   -0.38771862781499      5.33900158249134      6.73270544060740
  C   1.86280074012597      6.33539173486030      8.77088339396547
  C   -3.12926828577980      7.82621405169424     10.43596798196550
  H   -4.02152549839716      8.40850588000480     10.64660203595798
  C   -0.70891390032382      1.95343192854153      6.74553613958587
  H   -1.02745627010509      1.13298088970005      6.10820891184532
  C   -1.17260789912824      7.41665301679908      9.07218115824537
  H   -0.55063371396364      7.67747938437544      8.22133285604865
  C   0.10879059624251      4.04734697055738      8.37720428695708
  C   0.72851488394792      1.35881268796679     10.80946709921871
  H   0.42539282656854      0.43353435116386     10.33230074637373
  C   2.06417763681067      7.66559848575922      9.16681914925729
  H   1.39171991538489      8.12072602482356      9.88588582943468
  C   -0.76014436311819      3.26669966505954      6.25939473840506
  H   -1.11658402685512      3.46761297536763      5.25429468351223
  C   -0.81544969480637      6.34429014751524      9.90116977113961
  C   -2.78464695819628      6.75123056510563     11.25713592540307
  H   -3.40432901617594      6.49573811527842     12.11089199197763
  C   0.16585547388097      2.72047456739032      8.87779142707637
  C   2.74577522482587      5.76154590851224      7.84332281192662
  H   2.60273014034804      4.73001942491150      7.53524099913433
  C   -1.63035554465485      6.01732280848852     10.99426151074703
  H   -1.33945523044587      5.19021880613627     11.63668221638879
  C   -2.32316038949911      8.15682386799616      9.34415072725655
  H   -2.59089793334884      8.99104743958337      8.70213207228334
  C   3.12076904322408      8.40801005331647      8.64310289363268
  H   3.26553744682689      9.43603940063056      8.96164722699456
  C   -0.25723963274277      1.67149597509660      8.03091159275480
  H   -0.23017217619940      0.64313896989354      8.37421135260169
  C   3.99355581832267      7.83061838688261      7.71953466435450
  H   4.81910725719884      8.40806107614539      7.31457461030090
  C   3.80172225480172      6.50612030871404      7.31992551800159
  H   4.47558861832611      6.05073924999807      6.60014886446795
  P   1.91078906188544      5.41705536248937     12.69721734078682
  N   1.50255280153720      2.68650703367879     12.53479510396701
  C   2.75544746680036      4.69637594825037     15.34924449724929
  H   2.96721588158665      5.74340091227082     15.54748564425931
  C   0.71933511438475      6.64466342679209     13.33748132614330
  C   5.82066628226837      7.72663337211476     11.81217684800360
  H   6.74229440359087      8.25471507168591     11.58595792839491
  C   2.67918032548076      2.39583229865095     16.06595805773401
  H   2.83898225363104      1.64375828657141     16.83381893234892
  C   3.82368423126173      7.48505226081913     13.15661608317939
  H   3.19353831476721      7.82871596212929     13.97118532337089
  C   2.26561741848067      4.31609858791724     14.10075176190226
  C   1.20166075483298      1.42131441096019     12.09588642679065
  H   1.31584526853103      0.54964442004358     12.73042311086687
  C   0.63380030474979      7.92930064083697     12.78229266307908
  H   1.35841940937024      8.24254616141493     12.03840560959929
  C   2.96752436375780      3.73865830190777     16.34262266586160
  H   3.34823955421375      4.03037136821140     17.31608199047534
  C   3.43386465751127      6.37940819508324     12.38777716643455
  C   5.44070613412953      6.62379564126437     11.04534496209162
  H   6.06026419866605      6.29317775750770     10.21753879066079
  C   1.97957351658131      2.95742573980973     13.80876711454038
  C   -0.22100756861622      6.25590033718737     14.30216354071497
  H   -0.16632663649667      5.26099724834496     14.73383501357305
  C   4.25214214594964      5.95515092686377     11.33158216556993
  H   3.94020459855159      5.10644503012950     10.72747224385178
  C   5.01210306203925      8.15492009774894     12.86801585115337
  H   5.30660114057545      9.01283858131105     13.46544066105024
  C   -0.36763630005977      8.80982537298632     13.18691566845182
  H   -0.42259278944082      9.80091002222482     12.74641304882855
  C   2.19241220577951      1.99875394885484     14.82446844596344
  H   1.97980810772077      0.95094435022451     14.64353871194118
  C   -1.29865186522108      8.41674248013311     14.14934686954537
  H   -2.08103518060260      9.10165106716597     14.46200450138596
  C   -1.22166801007588      7.13827668227907     14.70626089359713
  H   -1.94254155724848      6.82687955656385     15.45658334670125
77
(PNCHCHNP)Co-CH3 (1-CH3)
  Co  3.90313360613458      6.88675419109883      2.88950446968155
  P   5.47825477408862      8.32049044313575      3.02005519858805
  P   4.66104996922741      5.20161409227500      3.99966557076636
  N   3.20744053314045      7.98609119908453      1.52176980087260
  N   2.54085084585679      5.70367642381897      2.33101824203752
  C   3.07949169524334      2.89306701370091      4.63539698897234
  H   3.83151785785730      2.60312640666706      5.36396585059662
  C   6.01393264692701      4.31300789252550      3.14090232853561
  C   3.66143312356447      9.28281891952579      1.29139601810988
  C   3.65099853052615     11.47065668422194      0.24156622179938
  H   3.19366442129349     12.16983264951066     -0.45313992803874
  C   5.96037535865238      9.00487117480283      4.63536132505970
  C   4.81091363765355      9.67937065156473      2.01509329046060
  C   9.43674255343273      8.13797089986137      1.79415235498162
  H   10.40778679434701      8.49920297170333      2.12049810739357
  C   4.79035021607672     11.85288757528433      0.95799167612801
  H   5.21956179013027     12.84047395312686      0.82384099069000
  C   8.07340269143356      3.03643554022310      1.71561982045350
  H   8.86896630847636      2.54138735535701      1.16691271639736
  C   1.15690450362639      3.67203665499031      2.74477537102586
  H   0.39818626330561      3.95658465177547      2.02442749069248
  C   5.12571809479146      5.17280336670748      5.77097389521393
  C   2.05192356242418      7.49397016027226      0.96032712861667
  H   1.48106687143186      8.06383096357642      0.23677075735150
  C   8.30118699988477      8.42896907006857      2.55296591716076
  H   8.39355027051868      9.01894150416545      3.45907446076772
  C   1.69165078539549      6.25059613893110      1.39716479366566
  H   0.81125151363460      5.72345983204717      1.04867696249785
  C   3.24505376674704      4.07016245827763      3.90943041628416
  C   7.04688317137491      7.95937901261130      2.14542841099217
  C   6.79006591034499      8.25020345225525      5.47884774478730
  H   7.21730979247860      7.31755119191072      5.12648074946185
  C   3.08581343764955     10.20626665813754      0.39519838800027
  H   2.20832397717348      9.94035073658813     -0.18378214805115
  C   1.95403963687646      2.09328953055786      4.42102098624374
  H   1.81620023976446      1.17598079521383      4.98415929397899
  C   5.74687413682842      3.17012348116947      2.37202438965273
  H   4.73838139002524      2.77226885595295      2.33406092387787
  C   2.28205282396433      4.49226542238878      2.96380902713640
  C   6.50190487099858      9.86717480905498      7.25019461122964
  H   6.71054774144775     10.20122248776561      8.26208265243215
  C   9.32559891777548      7.39472951206606      0.61798732905562
  H   10.21112205496021      7.17040767285848      0.03076203256366
  C   7.06238690448863      8.67933594122473      6.77511937733898
  H   7.70235913415085      8.08060015800912      7.41573585779014
  C   1.00751316647114      2.49149669729679      3.47040183431639
  H   0.12948834414648      1.87534631743039      3.29675377918629
  C   5.70932952505091      5.24306625999482      8.51774299758072
  H   5.93755138691819      5.27549445273947      9.57886364929134
  C   8.07354421309875      6.93540449858026      0.20101577978340
  H   7.98184944585445      6.34973895221874     -0.70865549342079
  C   5.37334158022989     10.94225606322286      1.84223786075363
  H   6.26903822901047     11.21350954657541      2.39436391112776
  C   8.34805347351752      4.17508611602066      2.47456793475732
  H   9.35504858956058      4.57837212896400      2.51433432785222
  C   5.39292269538574     10.18994314998628      5.12338416729842
  H   4.73200643836932     10.77091079297931      4.48916947738591
  C   6.94306361839079      7.20618014105836      0.96588588641017
  H   5.96900638396689      6.82804741324111      0.66455205384378
  C   5.66653808084235     10.61864904219020      6.42265731884578
  H   5.22143398011209     11.53916221087799      6.78839350536817
  C   6.76891723279483      2.54165924457611      1.66104432399827
  H   6.54474889985431      1.65870234828851      1.06969418259005
  C   7.32456760303663      4.81561114951366      3.16886394494884
  H   7.55101096110143      5.71704467693757      3.72657826432279
  C   4.18378101758234      5.66487583392779      6.69000884518949
  H   3.21938712423926      6.01117039315542      6.33693949183216
  C   4.47442560527979      5.70002812650601      8.05121955282517
  H   3.73581936679922      6.08464940032832      8.74811933230366
  C   6.35275526263391      4.69529919494989      6.24986381138266
  H   7.08207053890917      4.28382009423814      5.56148816617919
  C   6.64259638872316      4.73439808872213      7.61478946058152
  H   7.59820116108560      4.36008579972322      7.97028309678993
  C   2.91591584984628      7.76142207525080      4.38389894232485
  H   3.52860424633146      7.92904095434767      5.27136768400840
  H   2.06986755747745      7.10813978529964      4.62044785068652
  H   2.54817790725492      8.71764849479258      3.99833619640312
86
(PNCHCHNP)Co-Bu (1-Bu)
  Co  1.57276227008009      7.56081990056587     15.92391962936403
  P   0.15075149601160      6.06111524686538     15.38825415959552
  P   0.64783227107584      9.35126191637250     15.19605567044073
  N   2.76507037853088      6.11473241790272     16.17182062133664
  N   3.14962635258404      8.59418032283537     16.01013239960741
  C   -2.58114774542350      6.69162500201880     15.31053763834782
  H   -2.37853753459385      7.10902070740476     14.32986987950502
  C   0.01719761124214      5.71387665747538     13.59433656300831
  C   -3.85619619439619      6.80445472031911     15.85959697679425
  H   -4.63958670761302      7.30788498086843     15.30124933767119
  C   -1.55584355076033      6.04369596428509     16.01619602367070
  C   2.55340380614983      2.44320878608777     16.84151988563454
  H   3.17681081654095      1.61541895318483     17.16828096554991
  C   -1.64069256337793      9.56262661042738     16.78027279201696
  H   -1.22442369242286      8.71669056521286     17.31164915833320
  C   1.11416823049359      5.79683646763659     11.43255873652262
  H   1.95421813792122      6.10900185611346     10.82031370804040
  C   0.57600778855350      9.37738859529375     13.36545637571038
  C   -1.82834297686758      5.52814777223620     17.29254918703574
  H   -1.04117929153045      5.03246918683580     17.85123472804230
  C   -1.04797345909231      5.00949253035036     13.01698815830070
  H   -1.88410044726115      4.68738841458044     13.62933017326855
  C   3.14796918627972      9.98384497406299     15.95615716081352
  C   -3.10397701762785      5.64970080458250     17.84352022647220
  H   -3.30279860090444      5.24636413332062     18.83195595610210
  C   3.12033460421325      3.71169045003905     16.73216700306157
  H   4.16882896914468      3.85123291617610     16.97144494752273
  C   0.96555903359017      4.56271297688692     16.01593035826908
  C   -0.60614912211639      9.04531161706868     12.68866562305932
  H   -1.51521110798411      8.86030644538813     13.25132983779481
  C   0.04358971287422      5.10844447562895     10.85921206108381
  H   0.04875038104287      4.87942104412329      9.79764308423633
  C   1.09735544375768      6.10555529594295     12.79040090943872
  H   1.91885368433423      6.65691142178005     13.23968662257319
  C   -0.96033866262602     10.07686877843353     15.67045070968122
  C   -2.85169954130507     10.11933552959080     17.18963567107129
  H   -3.37034269806714      9.70442425777833     18.04836272800947
  C   4.05234398575272      6.51353505623520     16.44527264491964
  H   4.82683063250904      5.80145051522489     16.70591516132861
  C   4.25067813179026     10.81561382549298     16.23569130866767
  H   5.21009382043839     10.38695668135094     16.50297517875313
  C   -4.12080066001486      6.28487577773339     17.12826263603552
  H   -5.11366436081885      6.37686471020471     17.55818110315762
  C   2.32814678264851      4.80195824849880     16.31869043365575
  C   -1.03648343963454      4.71667523918690     11.65318645167435
  H   -1.86928307020363      4.17646582673845     11.21218231510637
  C   -0.62717364485375      8.96676344012168     11.29725600363369
  H   -1.55034362175793      8.70778496902176     10.78749116037984
  C   1.74190147316081      9.61401697347203     12.62323908311342
  H   2.66479418896140      9.86370635798575     13.13837671453864
  C   1.78795797177694     11.97774946247323     15.56340911255138
  H   0.83172001851741     12.42307142411899     15.30675882522051
  C   1.91818608606900     10.59202526153133     15.60206337705423
  C   0.53472921631225      9.21109388292628     10.56472091319694
  H   0.51976255250411      9.14708524573781      9.48094202720265
  C   4.26397584619348      7.86071416355637     16.35320115765219
  H   5.22546120012246      8.32914193936875     16.52792583782812
  C   -1.52273229587663     11.15126973497761     14.96094540423537
  H   -1.02074546753365     11.54074148555575     14.08076963361779
  C   4.10656718963721     12.20052286159641     16.18662577725190
  H   4.96348215827665     12.82750223001761     16.41727287230929
  C   0.41356415337031      3.28858620763280     16.12217770855920
  H   -0.63296521573323      3.13329926250410     15.87506789456585
  C   2.88251268563259     12.79364617309797     15.86048279696483
  H   2.78298932254141     13.87403509021341     15.83860766812255
  C   -3.39829094685005     11.19392585116352     16.48838642885005
  H   -4.34269105844048     11.62759201309429     16.80371452692672
  C   1.20472148777241      2.21735574139995     16.54459032206707
  H   0.77980866476367      1.22316810329884     16.63769771151982
  C   1.71918809560600      9.53319852757354     11.23232281209133
  H   2.62757566336413      9.72452038664032     10.66848863800156
  C   0.99319377912045      7.63405639949039     17.85136078960184
  H   -0.06329273103868      7.36031963074255     17.94857691505095
  H   1.58703556792458      6.83155773880610     18.30331088318911
  C   -2.73307818317290     11.70704709534695     15.37119069101661
  H   -3.15910756302783     12.53830389466529     14.81714761911841
  C   1.27175872633635      8.96338680114540     18.53298464418430
  H   0.84256335686040      9.79662105872470     17.95944994293752
  H   2.35154102416032      9.14864435318230     18.56729148071358
  C   0.95222191966775     10.38812570482633     20.62479920305149
  H   2.02672771166077     10.59342146953552     20.69066909397662
  H   0.53819834426374     10.42530859642530     21.63833478186940
  H   0.49541361862771     11.19649619631074     20.04228748251750
  C   0.69700366098725      9.03152279086622     19.95958927702137
  H   -0.38306632592357      8.83673563052847     19.91552063177071
  H   1.13382028709979      8.22747727398100     20.56590925623950
89
(PNCHCHNP)Co-Bn (1-Bn)
  Co  1.48496484810784     11.22769008679561     15.39302295738496
  P   2.01099046759703     13.22855751737915     14.76025214414087
  P   3.19356501792251     10.07002996066318     14.78985599551636
  N   -0.26869600138104     11.91277338589536     15.45748363347946
  N   0.64421593249671      9.54613673975948     15.57446024656074
  C   5.32398520751519     10.02416639226932     16.59363948989726
  H   4.68325043063008      9.38861246798098     17.19622997365747
  C   0.26565737407690     11.40205930600075     18.86271502770245
  H   0.15126597450389     10.32444258493663     18.77745665494081
  C   -0.83551236225809     16.06114956435340     15.82958346187282
  H   -0.95415812119468     17.13392838346481     15.94235824315268
  C   5.63807441290695     15.96745866755333     15.67247210741862
  H   6.48016253440230     16.61740854903352     15.89073790175664
  C   1.29518424559504     12.03356022441767     18.13702034639531
  C   -1.76123569507060     13.81400083747845     15.99497456296317
  H   -2.59591994557438     13.16880797018584     16.24502794179562
  C   -0.52950465971896     13.25424191229797     15.58244490485096
  C   5.47445622627737     14.77325915776733     16.37303136246312
  H   6.19155933839650     14.48115127947738     17.13375671120447
  C   3.64166053183307     15.48701920420827     14.39515756896626
  H   2.94557567556156     15.75679513166981     13.60726162538032
  C   6.57050107477436     10.42285355847095     17.07547325318560
  H   6.89691100715672     10.09454235825965     18.05774154435413
  C   -0.58399878427825     12.13155067355045     19.69128901665292
  H   -1.36553880044449     11.62015524498551     20.24675396656638
  C   0.64970684073892     13.18509567419837     10.87931330360179
  H   -0.31557199402773     13.17674472881697     10.38152654694210
  C   -0.43334638572392     13.51598692985386     19.81127348717098
  H   -1.10022692370357     14.08626768539711     20.45101857299467
  C   3.12235988880679     13.20904855773396     12.16427289260122
  H   4.08723144628787     13.22770819066348     12.66036272567980
  C   4.39236857394317     13.93920411361623     16.09141437404051
  H   4.28815536477822     13.00741451529031     16.63174445649957
  C   4.88896452108016     10.44041035240159     15.32569655465971
  C   -0.81764075207092      9.55490005842709     15.58733226006289
  H   -1.22002333332659      8.84821814612308     16.32508297012541
  H   -1.19870919478195      9.24913378300667     14.59986712960890
  C   3.29327569204716      9.78411915916927     12.98440608995705
  C   0.38380651958735     15.52616545073995     15.40762546551477
  H   1.22073555807743     16.18519535218769     15.19709839723207
  C   4.72043364473924     16.32113830834190     14.67949302908377
  H   4.84717525865613     17.24489113061090     14.12282484627704
  C   3.06218008505203     13.15231457087617     10.77305727756889
  H   3.98111990273498     13.11214970773064     10.19589814590329
  C   0.70743960195063     13.24677526316437     12.27075858930171
  H   -0.20793004816458     13.28424991810262     12.85308740355797
  C   4.44173200168993      9.28933338374901     12.35086597399034
  H   5.35082155023773      9.12858625417944     12.92160226401159
  C   3.55569015925401      7.31285937945219     15.53110489534274
  H   4.62237229958639      7.39913139782652     15.34006322538835
  C   6.97008936053157     11.65560059384519     15.03603165432083
  H   7.60478760811484     12.29449326221012     14.42954423840610
  C   2.74482693476183      8.44017873436372     15.42807931797093
  C   1.82566201156700     13.13920661495577     10.12694711596313
  H   1.77771850720327     13.09085547101296      9.04327360417000
  C   -1.89675306335932     15.19376390032511     16.11536268296764
  H   -2.84582192690302     15.60123213226834     16.45368664448263
  C   3.45884383794731     14.28910097866893     15.10869878638131
  C   2.19612381443358     11.25180557572758     17.27625150302848
  H   2.20762405592448     10.19113291677355     17.53895680101079
  H   3.20985844370849     11.64693208256670     17.25602660874013
  C   1.94661458542381     13.26451933375926     12.92531707981523
  C   0.78226287745832      7.09638358539417     15.93315332702416
  H   -0.28781195810723      6.98147567359527     16.06814088137780
  C   0.53784972473944     14.14879981174837     15.28317306245059
  C   7.39675088490109     11.23641783488748     16.29770921116560
  H   8.36812826278032     11.54312417471729     16.67381964401421
  C   2.99996301592038      6.07558944139747     15.86378622596625
  H   3.62757413914766      5.19556104834417     15.95824757760534
  C   5.72207464938810     11.26648004938771     14.55592347145358
  H   5.39045030466660     11.60560357175787     13.58033848697053
  C   2.12004216169343      9.96324883414833     12.23798017997340
  H   1.23024339800164     10.34637739734797     12.72903285194955
  C   1.61196556233035      5.98548562327026     16.04434824090768
  H   1.16581221545454      5.02148655620587     16.27578289989178
  C   1.33514247654252      8.37424704358923     15.65512584181216
  C   1.43520319244663     13.42856530093792     18.27753137820022
  H   2.22798255472847     13.93979498754331     17.74041174760955
  C   0.58186343071529     14.15931654182115     19.09935421715004
  H   0.70679114652699     15.23516072205745     19.18211369317978
  C   -1.28100187468940     10.96878697080247     15.92572658551640
  H   -2.25645582745017     11.16801876775432     15.46273290347726
  H   -1.40369010278180     11.08413214186179     17.01436910976908
  C   3.24596655348100      9.17806750401791     10.25020732211090
  H   3.23102599518039      8.94836069127455      9.18890191110512
  C   4.41836725854236      8.99693015405137     10.98765553980338
  H   5.31439920667886      8.62009265044340     10.50297136933838
  C   2.09497484105365      9.65446096257919     10.87989161451402
  H   1.18181553401413      9.80031719207111     10.31150314902806
35
(salen)Co
  Co  0.02482421125374     -0.16086910220380      0.00405657587404
  N   0.00547609357364     -0.06077266807537      1.84964555383637
  O   1.84907174399965      0.07338776187143     -0.12368876095388
  O   0.06422247634630     -0.46739965637980     -1.81409670122984
  N   -1.82115667754014     -0.18403712077452      0.10379588462251
  C   2.70934425308705      0.31063216633752      0.83557870706152
  C   4.06926442697630      0.51954886201029      0.48598811043879
  H   4.33162406547499      0.47166101358282     -0.56615843550365
  C   5.02216873824115      0.77400361863440      1.45323542435409
  H   6.05547844817334      0.92937323598668      1.15546108360424
  C   4.67418250158137      0.83448340504030      2.82032792006234
  H   5.43303102230504      1.03457672140129      3.56947339036355
  C   3.36014653362070      0.63533706667247      3.18912932352571
  H   3.06918224631980      0.67585882724739      4.23621005115622
  C   2.35579236884981      0.37277014639857      2.22372736180925
  C   1.01660347244175      0.16747594807634      2.65216697501064
  H   0.82010513348281      0.19755417878238      3.72619555462594
  C   -1.31719989139993     -0.33671902312770      2.44101306382098
  H   -1.41959652128365      0.15061631108477      3.41593677278724
  H   -1.41597865854796     -1.42012105635212      2.57351778566003
  C   -2.34448470884648      0.16127227712962      1.43913738003192
  H   -2.43575186027113      1.25148803377084      1.50324593371605
  H   -3.33008250831184     -0.28692841665074      1.60123474615998
  C   -2.67498777345361     -0.41370916098714     -0.86401951811734
  H   -3.73987411915920     -0.39218997816977     -0.62169185916548
  C   -2.31339103282360     -0.68289668303387     -2.21128277704910
  C   -3.33149473476371     -0.93799433945498     -3.16428061176390
  H   -4.36581101774978     -0.92341228384731     -2.82853166729799
  C   -3.02853521818881     -1.19809950020852     -4.48443156949629
  H   -3.81766651210366     -1.39167626625058     -5.20339713952492
  C   -1.67643115185046     -1.20843134948906     -4.89121014877693
  H   -1.43067016265207     -1.41152540952852     -5.92988827709410
  C   -0.65914253284635     -0.96312647387766     -3.98940207668522
  H   0.38170636273752     -0.96884963665822     -4.29706262826431
  C   -0.94036901667257     -0.69288144895741     -2.62443542759844
48
(salen)Co-Bu 
  Co  0.08573847389962     -0.06322854589748      0.02228171800643
  N   0.03484092211914     -0.01325081679867      1.88242238167730
  O   1.95682482299858     -0.17161550032426     -0.04791571871265
  O   0.16371052657444     -0.50029908495702     -1.79541223587546
  N   -1.77084423293876     -0.10733436283849      0.09342314066023
  C   0.14011149349653      1.89402064950392     -0.06353956799969
  C   2.78314297292946      0.15694498753363      0.91025981655901
  C   4.16481837284402      0.27743428217104      0.60202141420439
  H   4.46616721493075      0.10222285304106     -0.42601378782561
  C   5.09043945046282      0.61278385087369      1.57249670838243
  H   6.13831778436363      0.70343741237801      1.29900539937947
  C   4.69770625718686      0.83937795694511      2.90775590431677
  H   5.43398077753765      1.10098622244672      3.66033264339699
  C   3.36320203799617      0.71560835667645      3.24091967232135
  H   3.03596661683644      0.87209800944388      4.26643250653789
  C   2.38683189908678      0.38247362188336      2.27171341077948
  C   1.03277481807005      0.20940881916842      2.68997088095240
  H   0.82882806899745      0.24531010118667      3.76296396413857
  C   -1.30301774273731     -0.28231436776255      2.44085983223037
  H   -1.42309420536086      0.19623080087454      3.41797045771836
  H   -1.41440733951001     -1.36612578444847      2.56226900651795
  C   -2.30804875729577      0.23112589776037      1.42244877064427
  H   -2.39035235664180      1.32233372295521      1.49367979475950
  H   -3.30069183078732     -0.20578205481978      1.56798549959213
  H   -0.75051610664440      2.27032921034567      0.44974286823231
  H   1.02831956613514      2.14237817028405      0.52701365065978
  C   0.23526585592495      2.41328680409914     -1.48281786420091
  H   1.10538418281142      1.97726667318867     -1.98391315299712
  C   0.35029964082001      3.95071042085824     -1.51304578973748
  H   -0.64764094547136      2.11467446078791     -2.06094303000183
  C   -2.60189197834051     -0.29416880455182     -0.89535599416468
  H   -3.67227355229092     -0.26507477306603     -0.67746449329085
  C   -2.21574794204111     -0.54002617536149     -2.24537746299232
  C   -3.22643959012914     -0.71218240970686     -3.22219556010290
  H   -4.26442258074252     -0.63534901568389     -2.90595694886335
  C   -2.91653145399785     -0.96974916115925     -4.54261535887153
  H   -3.70157310694162     -1.09552405116269     -5.28074379006516
  C   -1.56055237550466     -1.06744719987459     -4.91850579970325
  H   -1.30470918799335     -1.26944116084290     -5.95519229670709
  C   -0.54852754497429     -0.90775194804440     -3.99059644634108
  H   0.49557706580081     -0.98163332754928     -4.27806300151852
  C   -0.83555900631870     -0.63618498514859     -2.62601364058144
  C   0.45077311770657      4.49149827003883     -2.94373029157163
  H   -0.52022750161013      4.39085291985565     -1.00933123379865
  H   1.23341836851658      4.25679410454738     -0.93791588589394
  H   0.53524721219536      5.58346963327828     -2.95307136407213
  H   1.32878297914440      4.07931703942560     -3.45320761830370
  H   -0.43390116111325      4.21510827844701     -3.52843110747441
